# Supplementary material for: Updates on Children with Allergic Rhinitis and Asthma during the COVID-19 Outbreak
Source: J Clin Med. 2021 May 24;10(11):2278. doi: 10.3390/jcm10112278 (PMC8197398; doi:10.3390/jcm10112278)
Supplement: Supplementary file 1 [file jcm-10-02278-s001.zip]

Archive with 1 entries (1 files):
- jcm-1200838-supplementary.pdf
